# Supplementary material for: Analysis of Circulating Immune Subsets in Primary Colorectal Cancer
Source: Cancers (Basel). 2022 Dec 12;14(24):6105. doi: 10.3390/cancers14246105 (PMC9776578; doi:10.3390/cancers14246105)
Supplement: Supplementary file 1 [file cancers-14-06105-s001.zip]

Archive with 14 entries (14 files):
- Figure S1.tif
- Figure S2.tif
- Figure S3.tif
- Figure S4.tif
- Figure S5.tif
- Figure S6.tif
- Figure S7.tif
- Table S1.pdf
- Table S2.pdf
- Table S3.pdf
- Table S4.pdf
- Table S5.pdf
- Table S6.pdf
- Table S7.pdf
